# Supplementary material for: Courtship suppression in Drosophila melanogaster: The role of mating failure
Source: PLoS One. 2023 Aug 10;18(8):e0290048. doi: 10.1371/journal.pone.0290048 (PMC10414572; doi:10.1371/journal.pone.0290048)
Supplement: S1 Appendix — All data used to generate the results for this study. (XLSX) [file pone.0290048.s001.xlsx]

## Sheet: fig1
	Cortship index, %						Cortship index, %
	5	60	Q5	Q60			-/-	Q/-	-/Q	Q/Q
	96.55	93.03	82.67	75.46			90.76	89.5	80.85	2.31
	87.6	9.78	80.49	70.3			82.56	85.49	93.56	29.23
	95.52	9.59	78.38	38.57			90.96	86.94	53.81	53.21
	83.99	0.28	43.35	26.21			83.58	60.95	43.14	50.18
	92.08	91.89	38.39	55.13			92.57	77.09	74.4	70.87
	93.21	83.77	60.47	36.52			88.73	76.83	74.52	52.48
	95.17	93.67	86.45	63.59			89.39	70.09	1.22	35.91
	94.56	84.84	95.34	83.81			83.41	84.11	25.76	69.38
	76.49	55.39	75.34	25.82			94.46	94.95	50.06	52.82
	96.26	19.27	82.39	61.09			94.93	97.72	33.24	73.22
	75.5	1.94	37.72	31.58			78.34	78.63	44.19	75.39
	88.85	76.37	32.36	0			78.21	82.75	61.51	57.66
	94.8	59.54	67.32	59.78			90.3	43.68	50.11	56.39
	79.81	87.23	50.69	27.52			90.03	86.87	68.97	43.24
	87.46	93.98	47.82	27.66			90.09	72.29	7.3	18.9
	91.84	68.78	68.43	41.27			85.06	85.39	1.47	30.98
	96.63	76.55	32.61	6.36			90.46	74.76	2.91	59.33
	95.1	73.56	23.07	4.28			91.9	96.57	0	68.72
	82.93	66.59	1.98	0			82.39	84.96		24.38
	90.07	84.76	2.55	31.33				90.32		23.05
	92.2	3.91	51.13	32.53		n	19	20	18	20
	88.35	21.81	36.15	22.46		mean	87.7963	80.9945	42.6122	47.3825
	88.88	7.79	49.91	54.76		lower CI	85.544	75.263	29.029	38.401
	47.7	93.02	48.51	44.23		upper CI	89.926	86.011	55.924	55.816
	51.17	54.69	52.55	60.61		-	2.25232	5.7315	13.5832	8.9815
	94.51	11.73	45.77	55.48		+	2.12968	5.0165	13.3118	8.4335
	56.21	4.33	20.15	22.2
	95.21	73.81	54.16	12.46
	96.84	61.56	79.19	64.89
	90.5	85	38.8	26.22
	96.79	86.22	71.12	51.53
	92.53	85.93	46.44	46.61
	91.91	83.37	36.67	22.59
	91.42	79.13	20.71	51.15
	70.33	56.92	14.68	24
	89.39	75.1	33.26	27.3
	95.74	85.44	47.58	38.18
			36.17	4.33
			53.61	58.81
			5.75	40.99
n	37	37	40	40
mean	87.1378	59.4749	48.2533	38.1902
lower CI	82.954	48.57	40.945	31.704
upper CI	90.718	69.639	55.623	44.934
-	4.18384	10.9049	7.30825	6.48625
+	3.58016	10.1641	7.36975	6.74375

## Sheet: fig2
	Cortship index, %						Behaviors within first 5 minute at training, %						Behavior within first 5 minute at training, %
	Sham	Immature	Mated				Mated						Immature
	73.92	47.34	59.62				Run	Following	Vibration	Copulation attempt			Run	Following	Vibration	Copulation attempt
	62.06	97.36	9.53				3.99	13.71	42.95	19.47			3.33	18.48	60.94	0
	89.33	36.06	25.89				45.16	7.14	12.35	20.5			9.24	30.29	38.07	0
	68.88	70.91	22.84				5.8	0.64	36.86	47.13			2.79	13.81	73.2	0.25
	84.28	59.41	50.41				18.53	11.81	32	11.76			11.6	11.88	62.25	0.2
	76.48	78.44	53.02				28.25	7.6	18.46	17.23			3.57	15.94	73.09	0.23
	84.05	93.54	47.46				23.83	14.36	35.41	7.23			6.09	12.57	62.99	0.25
	93.51	94.14	13.05				9.42	3.64	20.57	42.43			4.83	13.14	74.8	1.37
	86.08	89.25	55.42				51.22	0.1	1.87	28.53			4.85	25.69	66.1	0.14
	83.32	67.66	33.64				31.12	4.21	23.27	14.18			21.22	32.1	36.96	0
	64.94	79.08	56.34				16.81	7.16	27.29	12.91			3.42	22.56	64.45	0
	76.54	56.75	9.5				23	14.85	39.8	1.64			15.15	25.05	26.16	0
	61.85	65.16	64.8				22.02	8.87	24.99	14.56			8.28	9.98	62.97	0
	97.73	57.63	80.33				25.08	6.53	56.48	4.07			4	20.91	57.69	0.39
	70.95	89.01	70.01				2.45	5.23	43.96	40.72			17.12	18.37	49.16	0
	48.99	92.71	14.97				14.17	13.4	60.67	6.71			12.02	18.87	59.62	0
	71.07	78.03	77.89				12.17	3.64	39.48	24.41			4.99	18.98	69.05	0.29
	92.48	68.23	5.19				54.53	6.11	15.25	13.99			3.07	18.26	75.7	0.6
	58.92	89.12	6.27				20.09	15.6	38.13	4.66			3.28	23.33	69.3	0.16
	97.13	39.88	17.77				14.92	11.56	43.16	12.85			11.83	21.89	55.49	0
n	20	20	20				13.56	12.16	51.47	11.07			9.38	5.73	68.92	0
mean	77.1255	72.4855	38.6975			n	20	20	20	20			7.42	11.29	69.78	0
lower CI	71.226	64.365	27.867			mean	21.806	8.416	33.221	17.8025			10.25	8.84	68.69	0.42
upper CI	82.944	80.297	49.754			lower CI	15.851	6.373	26.793	12.633			10.86	13.01	57.41	11.29
-	5.8995	8.1205	10.8305			upper CI	28.239	10.471	39.568	23.656			40.05	16.28	25.61	0
+	5.8185	7.8115	11.0565			-	5.955	2.043	6.428	5.1695			35.69	6.99	33.89	0
						+	6.433	2.055	6.347	5.8535			3.57	29.81	62.58	0
													16.57	9.53	37.7	2.02
													1.69	13.23	80.42	0
													2.22	9.25	84.97	0.23
													7.22	10.97	70.66	0
													2.91	18.7	67.91	0.21
													6.9	12.44	68.74	0
													7.31	14.37	52.92	0
													6.04	26.68	60.67	0.22
													25.32	14.97	50.19	0
													5.43	13.56	73.07	0
													3.34	10.17	80.24	0
												n	37	37	37	37
												mean	9.53649	16.7005	60.8746	0.493784
												lower CI	7.034	14.6	55.941	0.104
												upper CI	12.594	18.907	65.39	1.17
												-	2.50249	2.10054	4.93359	0.389784
												+	3.05751	2.20646	4.51541	0.676216

## Sheet: fig3
	Immediate courtship assay						24-hour delayed courtship assay						CI dynamics in experienced males towards virgins after isolation								Immediate courtship assay				24-hour delayed courtship assay experienced males
	Cortship index, %						Cortship index, %						Cortship index, %								The time before copulation, s				Cortship index, %
Condition	alone		group			Condition	alone		group			Time after isolation	0 hour		1 hour		3 hour			female	Virgin			Condition	trained with mated females		sham control
female	mated	virgin	mated	virgin		female	mated	virgin	mated	virgin		Condition	alone	group	alone	group	alone	group		Condition	alone	group		female	mated	virgin	mated	virgin
	94.19	83.36	0.16	6.29			88.75	77.91	82.14	90.37			84.91	34.68	92.76	82.44	86.58	41.15			24.61	155.23			31.36	81.41	73.48	91.03
	59.04	65.76	0	0			79.29	92.97	68.64	84.98			89.46	38.78	93.35	81.14	70.92	74.68			28	158.83			17.28	88.84	31.53	32.01
	86.29	70.26	0.34	1.66			96.35	74.69	54.24	97.19			92	15.09	70.33	84.2	93.72	36.4			29.79	168.48			18.73	95.35	62.83	78.82
	88.78	91.97	0	0			74.46	94.3	32.11	74.36			90.75	0.23	88.39	52.16	37.2	41.02			31.06	169.08			2.66	42.95	72.64	95.51
	78.41	42.14	0	79.72			87.38	92.25	86.99	76.5			78.2	42.42	82.02	32.68	88.08	65.79			32.23	170.08			7.65	77.62	35.1	88.57
	84.38	81.05	0.26	23.63			80.06	93.05	56.57	91.97			91	53.29	86.94	50.77	93.73	65.59			44.42	174.31			55.26	51.96	76.7	95.69
	54.66	70.03	0	0			78.42	85.95	92.3	86.5			79.72	12.75	78.91	28.89	93.09	92.98			45.65	180.88			53.29	83.41	24.44	72.33
	69.55	42.94	0.97	81.09			93.76	61.15	34.2	70.19			75.6	24.07	87.45	84.5	91.32	59.47			45.72	192.6			35.52	64.42	89.69	81.47
	84.7	35.59	0	15.05			93.42	86.26	86.07	90			77.01	12.07	80.87	91.49	93.8	97.12			62.48	203.42			11.29	94.19	54.73	91.54
	40.32	66.15	3.52	14.9			92.7	93.49	19.8	88.13			86.7	56.2	90.05	22.72	96.21	57.41			69.67	210.39			28.94	95.05	32.48	91.02
	85.33	67.28	0	73.98			96.1	75.08	13.25	72.85			93.56	46.09	82.54	45.61	89.43	63.95			77.09	224.34			53.44
	11.91	81.45	0	1.31			89.92	91.1	86.45	86.41			84.3	52.28	90.93	0	90.8	47.8			81.99	226.05			38.92	82.95	13.92	43.76
	71.26	70.96	0.83	77.79			96.82	52.29	72.72	67.51			84.14	40.98	64.21	33.35	95.69	76.9			87.89	244.37			12.25	44.94	45.08	88.44
	52.59	79.92	5.56	47.73			94.28	94.13	62.79	84.39			88.34	54.34	82.8	86.94	88.79	42.82			96.87	245.15			5.87	25.29	5.27	16.89
	84.98	82.04	0	5.76			79.08	91.79	82.84	97.06			94.68	68.92	75.66	95.37	90.09	74.24			99.31	252.63			1.89	0	29.42	64.74
	53.96	66.77	6.41	4.46			87.29	94.87	38.97	91.23			65.38	57.88	94.65	76.1	98.11	0			105.61	270.61			0.77	93.45	17.55	47.43
	21.94	28.58	6.82	2.97			85.74	85.18	81.09	76.29			71.92	67.25	87.83	65.51	39.26	65.04			114.9	280.05			1.53	23.12	57.24	43.5
	27.53	73.19	0	79.55			75.4	81.47	93.67	69.48			78.18	31.75	86.89	52.02	96.5	71.84			116.25	280.67			4.71	51.93	14.19	55.92
	8.07	92.62	35.77	0			87.02	88.23	99.33	83.62			88.33	20.32	80.88	62.95	86.06	58.78			119.6	didn't copulate			6.46	30.7	54.85	45.14
	59.89	87.13	0.98	9.62			92.76	58.55	93.19	87.13			90.68	84.08	90.34	68.82	74.15	80.2			120.7	didn't copulate			23.28		14.17	85.33
	83.04	43.51	0.99	35.72		n	20	20	20	20		n	20	20	20	20	20	20			130.22	didn't copulate			1.9		38.85	52.85
	91.38	40.96	0.6	79.54		mean	87.45	83.2355	66.868	83.308		mean	84.243	40.6735	84.39	59.883	84.6765	60.659			131.27	didn't copulate		n	21	18	20	20
	90.13	83.97	0.18	38.61		lower CI	84.447	77.589	55.849	79.58		lower CI	80.757	31.347	80.867	47.883	76.583	50.788			133.95	didn't copulate		mean	19.6667	62.6433	42.208	68.0995
	84.79	79.41	0	0		upper CI	90.378	88.074	77.316	86.95		upper CI	87.372	50.04	87.531	70.772	91.148	69.503			137.45	didn't copulate		lower CI	12.275	48.964	31.795	57.615
	73.59	90.27	0.7	50.83		-	3.003	5.6465	11.019	3.728		-	3.486	9.3265	3.523	12	8.0935	9.871			169.55	didn't copulate		upper CI	27.707	75.6	53.097	78.044
	92.4	74.57	0	56.05		+	2.928	4.8385	10.448	3.642		+	3.129	9.3665	3.141	10.889	6.4715	8.844			173.23	didn't copulate		-	7.39167	13.6793	10.413	10.4845
	71.86	78.24	0	9.58																	178.39	didn't copulate		+	8.04033	12.9567	10.889	9.9445
	85.62	76.15	0	0																	178.45	didn't copulate
	70.89	26.07	12.68	61.55																	201.25	didn't copulate
	94.23	78.23	3	1.91																	202.82	didn't copulate
	74.33	85.83	1.91	15.83																	203.45	didn't copulate
	79.81	78.5	1.5	41.04																	240.55	didn't copulate
	85.66	57.52	0	32.95																	247.77	didn't copulate
	88.21	41.36	3.46	10.98																	286.06	didn't copulate
	72.06	57.73	3.17	28.52																	287.6	didn't copulate
	49.95	74.36	0.96	52.78																	didn't copulate	didn't copulate
	74.35	62.97	0	5.45																	didn't copulate	didn't copulate
	55.17	36.65	0.16	1.01																	didn't copulate	didn't copulate
	64.62	73.98	1.36	77.62																	didn't copulate	didn't copulate
	94.44	19.64	21.69	3.76																	didn't copulate	didn't copulate
n	40	40	40	40																n	40	40
mean	69.8577	65.9778	2.8495	28.231																copulated, n	35	18
lower CI	62.671	59.801	1.123	19.617																copulation, %	87.5	45
upper CI	76.46	71.763	5.177	37.331																mean	123.881	211.509
-	7.18675	6.17675	1.7265	8.614																lower CI	99.554	192.498
+	6.60225	5.78525	2.3275	9.1																upper CI	148.629	230.867
																				+	24.7476	19.3576
																				-	24.3274	19.0114
